# Supplementary material for: Piceatannol exhibits anti‐inflammatory effects on macrophages interacting with adipocytes
Source: Food Sci Nutr. 2016 May 16;5(1):76–85. doi: 10.1002/fsn3.366 (PMC5217925; doi:10.1002/fsn3.366)
Supplement: Supplementary file 1 — Table S1. Sequences of the primer sets used for real‐time PCR. [file FSN3-5-76-s001.xlsx]

## Sheet: Sheet1
	Table S1. Sequences of the primer sets used for real-time PCR
	Primers	Forward	Reverse
	miNOS	TGGCCACCAAGCTGAACT	TTCATGATAACGTTTCTGGCTCT
	mTNF-a	CTGTAGCCCACGTCGTAGC	GGTTGTCTTTGAGATCCATGC
	mIL-6	ACCTGGAGTACATGAAGAACAACTT	GGAAATTGGGGTAGGAAGGA
	mGAPDH	GCCAAAAGGGTCATCATCTC	CACACCCATCACAAACATGG
	mUCP1	ACTGCCACACCTCCAGTCATT	CTTTGCCTCACTCAGGATTGG
	m36B4	TGTGTGTCTGCAGATCGGGTAC	CTTTGGCGGGATTAGTCGAAG
